# Supplementary material for: Bitter Taste Receptors Expression in Human Granulosa and Cumulus Cells: New Perspectives in Female Fertility
Source: Cells. 2021 Nov 11;10(11):3127. doi: 10.3390/cells10113127 (PMC8619861; doi:10.3390/cells10113127)
Supplement: Supplementary file 1 [file cells-10-03127-s001.zip]

Archive with 1 entries (1 files):
- cells-1432272-supplementary.pdf
